# Supplementary material for: Influence of Solvent Polarity on the Conformer Ratio of Bicalutamide in Saturated Solutions: Insights from NOESY NMR Analysis and Quantum-Chemical Calculations
Source: Int J Mol Sci. 2024 Jul 28;25(15):8254. doi: 10.3390/ijms25158254 (PMC11311660; doi:10.3390/ijms25158254)
Supplement: Supplementary file 1 [file ijms-25-08254-s001.zip]

Archive with 1 entries (1 files):
- ijms-3093546-supplementary.pdf
